# Supplementary material for: Dibutyl Itaconate and Lauryl Methacrylate Copolymers by Emulsion Polymerization for Development of Sustainable Pressure-Sensitive Adhesives
Source: Polymers (Basel). 2022 Feb 7;14(3):632. doi: 10.3390/polym14030632 (PMC8840584; doi:10.3390/polym14030632)
Supplement: Supplementary file 1 [file polymers-14-00632-s001.zip]

Archive with 1 entries (1 files):
- polymers-1482761-supplementary.pdf
